# Supplementary material for: Baseline Assessment of Taeniasis and Cysticercosis Infections in a High-Priority Region for Taenia solium Control in Colombia
Source: Pathogens. 2025 Jul 31;14(8):755. doi: 10.3390/pathogens14080755 (PMC12388895; doi:10.3390/pathogens14080755)
Supplement: Supplementary file 1 [file pathogens-14-00755-s001.zip]

Archive with 4 entries (4 files):
- Supplementary data. Real time PCR results.pdf
- Supplementary Figure S1. Real time PCR result.tif
- Supplementary Table S1 KAP Results.xlsx
- Supplementary Table S2. Pigs epidemiological date.xlsx
