# Supplementary material for: Baseline Assessment of Taeniasis and Cysticercosis Infections in a High-Priority Region for Taenia solium Control in Colombia
Source: Pathogens. 2025 Jul 31;14(8):755. doi: 10.3390/pathogens14080755 (PMC12388895; doi:10.3390/pathogens14080755)
Supplement: Supplementary file 1 [file pathogens-14-00755-s001.zip › Supplementary Table S1 KAP Results.xlsx]

## Sheet: S1 table
Variable	Description	Yes	No(other)
1. Do you know what the tapeworm disease is?	Yes/No	45	359
2. Have you ever had a tapeworm in your intestine?	Yes/No	8	13
	Does not know	3	17
4. Do you know how the tapeworm is transmitted?	4.1. By eating undercooked pork meat containing cysts ("pepas", "granizo" or "granalla")	17	28
	4.2. By contact with hands, water, or food contaminated with human feces	11	34
	4.3. By contact with hands, water, or food contaminated with pig feces	5	40
	4.6. Does not know	12	33
5. Who would you go to if you had a tapeworm?	5.1. Seeks care through their health insurance provider (EPS)	35	9
	5.2. Attends private medical service paid out-of-pocket	1	43
	5.3. Seeks care from traditional healers or ancestral medicine practitioners	9	35
	5.4. Self-medicates	6	38
	5.5. Other (Multiple answers)	0	44
	No response	40	365
6. Do you know what the pig parasite is in humans?	Yes/No	40	365
7. Do you know how the pig parasite is transmitted to humans?	7.1. By eating pork meat with cysts	23	18
	7.2. By contact with hands, water, or food contaminated with human feces containing parasite eggs	2	39
	7.5. Does not know	16	25
8. Do you suffer or have you ever suffered from seizures or convulsions?	Yes/No	4	400
9. Do you know anyone who suffers or has suffered from seizures?	Yes/No	48	357
10. Who, if yes?	10.1. Family member	47	2
	10.2. Neighbor	2	47
	10.3. Co-worker	0	49
	10.4. Other—Who?	1	48
11. Have you heard about the pig parasite?	Yes/No	106	299
12. Do you know how the "pepa" (pig parasite) is transmitted to pigs?	12.1. By ingesting human feces contaminated with parasite eggs	44	62
	12.2 By transmission from a sick pig to a healthy one	4	102
	12.3. During birth (vertical transmission)	1	105
	12.4. Does not know	57	49
13. How often do you eat pork?	13.1. More than once a week	67	336
	13.2. More than once a month	218	185
	13.3. Never (Skip to question 17)	42	361
	13.4. Other	76	327
14. Where do you get the pork you consume?	14.1. Self-consumption	46	317
	14.2. Purchased at authorized points of sale	92	271
	14.3. Purchased from acquaintances	273	90
	14.4. Recieved as a gift	15	348
	14.5. Other	6	357
15. How do you eat pork?	15.1. Eats it raw	2	361
	15.2. Grilled	120	243
	15.3. Fried	304	59
	15.4. Stewed	87	276
	15.5. Not applicable (does not consume pork)	5	358
	15.6. Other	48	315
16. Have you ever eaten pork with "pepa" (cyst)?	16.1. Always	4	358
	16.2. Rarely	51	311
	16.3. Never	268	94
	16.4. Does not know	39	323
17. Do you know what could happen if you eat pork with “pepa”?	17.1. Get sick	220	184
	17.2. Nothing	4	400
	17.3. Does not know	180	224
18. If you find someone selling pork with “pepa,” what would you do?	18.1. Would speak with the person	169	235
	18.2. Would report to a control authority	50	355
	18.3. Would do nothing	17	388
	18.4. Other (Multiple answers)	255	150
18.4 What exactly?	18.4.1. Returns the meat	1	253
	18.4.2. Inform the community members	3	251
	18.4.3. Would not buy it	248	6
	18.4.3. Does not know	2	252
19. Do you raise pigs?	Yes/No	169	235
20. The pigs you raise are kept in what manner?	20.1. Technified	4	166
	20.2. Traditional—Corral	122	48
	20.3. Free-range	44	126
21. Over the last year, how did you keep your pigs?	21.1. Free-roaming	31	139
	21.2. Confined (corral)	100	70
	21.3. Both	39	131
22. Does the pigpen design prevent pigs from escaping?	Yes/No	112	55
23. Do pigs have access to human feces?	Yes/No	16	149
	No
24. The pigs you raise are intended for:	24.1. Self-consumption	36	132
	24.2. Sale	61	107
	24.3. Both	71	97
25. What type of feed do you most often provide to your pigs?	25.1. Commercial feed	62	108
	25.2. Processed food	134	36
	25.3. Household food waste (scraps)	106	64
	25.4. Industrial residues	8	162
	25.5. Other—What? Both	72	98
25.5 What kind?	Mostly plant-based products: cassava and/or ripe plantain (others: mango and "cachaco", a variety of plantain)	71	36
26. Where are pigs slaughtered?	26.1. On the same farm	108	54
	26.2. At meat retail points	27	135
	26.3. Other—What?	27	135
26.3. What location?	26.3.1.At the buyer’s house	20	5
	26.3.2. Does not know, only sells the pig	3	22
	26.3.3. No response	2	23
27. In the last five years, have you seen cysts or white spots in your pigs’ muscles or tongues?	Yes/No	4	162
28. If your pig has "pepa", what do you do?	28.1. Eats the meat	3	167
	28.2. Sells it	19	151
	28.3. Throws it away	102	68
	28.4. Other	50	120
28.4. What exactly?	28.4.1.Gives it away	4	37
	28.4.2. Buries or burns it	9	32
	28.4.3. Burns it	2	39
	28.4.4. Medicates the pig	15	26
	28.4.5.Only eats the unaffected part and removes the cysts	2	39
	28.4.6. Does not know what would do	7	34
	28.4.7. Would not buy it	1	40
	28.4.8. Would not slaughter the pig	1	40
29. What is the main source of drinking water in your household?	29.1. Water supply managed by service provider company (ESP)	8	395
	29.2. Bottled or bagged water	32	372
	29.3. Rural/community aqueduct	107	297
	29.4. Public water tap	1	403
	29.5. Water tanker truck	0	404
	29.6. Well with pump	230	174
	29.7. Well without pump, cistern, pond or borehole	46	358
	29.8. River, stream, spring or source	13	391
	29.9. Rainwater	0	404
	29.10. Other—What? Multiple answers	5	399
29.10 What source?	29.10.1. Neighbor	5	0
	29.10.2. Spring water	0	5
30. What type of toilet do you use?	30.1. Flush toilet	119	281
	30.2. Campesino-style toilet	111	289
	30.3. Latrine	19	381
	30.4. Open field	150	250
	30.5. None	1	399
31. What kind of domestic wastewater disposal system does your household have?	31.1. Septic tank	10	0
	31.2. Oxidation pond	5	386
	31.3. Biofilter	383	8
	31.4. Open field (Skip to question 33)	3	388
	31.5. Other—What?
32. Is maintenance performed on the wastewater disposal system?	Yes/No	5	9
33. When do you wash your hands?	33.1. Before preparing and eating food	403	0
	33.2. After using the toilet	404	0
	33.3. After handling garbage	402	2
	33.4. After handling animals	400	4
	33.5. Only when visibly dirty	6	398
34. Do you use soap when washing your hands?	Yes/No	398	3
35. Do you grow any crops?	Yes/No	162	238
36. Do you use human feces to fertilize your crops?	Yes/No	0	159
37. Is any treatment applied to the feces before using it in the crops?	Yes/No	1	4
38. What is your source of irrigation water for crops?	38.1. Wastewater or sewage	0	159
	38.2. River	2	157
	38.3. Stream	25	134
	38.4. Pond ("jagüey")	95	64
	38.5. Aqueduct	26	133
39. What is the final destination of the crops?	39.1. Self-consumption	143	16
	39.2. Sale	25	134
	39.3. Only for animal feed	13	146
	39.4. Other—What?	0	159
