# Supplementary material for: Baseline Assessment of Taeniasis and Cysticercosis Infections in a High-Priority Region for Taenia solium Control in Colombia
Source: Pathogens. 2025 Jul 31;14(8):755. doi: 10.3390/pathogens14080755 (PMC12388895; doi:10.3390/pathogens14080755)
Supplement: Supplementary file 1 [file pathogens-14-00755-s001.zip › Supplementary Table S2. Pigs epidemiological date.xlsx]

## Sheet: Hoja1
Pig survey
n=116
Age (Average)= 6,23 months
Characteristics		Number	Percent
Source	Purchased	91	0.784483
	Raised	25	0.215517
Pig breed	Yorkshire	0	0
	Landrace	0	0
	Duroc	1	0.00862069
	Pietrain	12	0.103448
	PIC	3	0.0258621
	Mestizo	62	0.534483
	Criollo	38	0.327586
Sex	Male	52	0.448276
	Female	64	0.551724
Type of rearing	Confinement	37	0.318966
	Semi-confinement	39	0.336207
	Loose	40	0.344828
Access to human stool	Yes	3	0.0258621
	No	98	0.844828
	Don't know	15	0.12931
Kind of food	Commercial feed	6	0.0517241
	Pasture	0	0
	Vegetable by-products	0	0
	Food scraps	1	0.00862069
	Combination	109	0.939655
Water source	Stream	8	0.0689655
	River	1	0.00862069
	Aqueduct	1	0.00862069
	Wells	2	0.0172414
	Artificial source	104	0.896552
